# Supplementary material for: Effects of galvanic vestibular stimulation on bodily ownership and postural control: An experimental examination with counterbalanced randomization of stimulus conditions
Source: PLoS One. 2026 May 8;21(5):e0348060. doi: 10.1371/journal.pone.0348060 (PMC13155589; doi:10.1371/journal.pone.0348060)
Supplement: S2 Raw Data — This spreadsheet contains the fully anonymized raw data, including individual Likert scale responses for the RHI questionnaire and trial-by-trial performance metrics for all balance assessments. (XLSX) [file pone.0348060.s002.xlsx]

## Sheet: Sayfa1
RHI Baseline Score	RHI 30-min Post-GVS-score	RHI 60-min Post-GVS score	RHI Sham score	SLS Left - Baseline	SLS Left - 30-min Post-GVS	SLS Left - 60-min Post-GVS	SLS Left - Sham	SLS Right - Baseline	SLS Right - 30-min Post-GVS	SLS Right - 60-min Post-GVS	SLS Right - Sham	FST - Baseline Angular Deviation	FST - 30-min Post-GVS Angular Deviation	FST - 60-min Post-GVS Angular Deviation	FST - Sham Angular Deviation	Delta RHI (ΔRHI) - 30-min Post-GVS	Delta RHI (ΔRHI) - 60-min Post-GVS	Delta RHI (ΔRHI) - Sham	Delta SLS Left (ΔSLS) - 30-min Post-GVS	Delta SLS Left (ΔSLS) - 60-min Post-GVS	Delta SLS Left (ΔSLS) - Sham	Delta SLS Right (ΔSLS) - 30-min Post-GVS	Delta SLS Right (ΔSLS) - 60-min Post-GVS	Delta SLS Right (ΔSLS) - Sham	Delta FST (ΔFST) - 30-min Post-GVS	Delta FST (ΔFST) - 60-min Post-GVS	Delta FST (ΔFST) - Sham
-1	7	7	5	11	6	12	12	13	7	14	13	41	25	23	35	8	8	6	-5	1	1	-6	1	0	-16	-18	-6
-3	3	10	11	15	3	14	15	16	3	15	14	64	35	29	42	6	13	14	-12	-1	0	-13	-1	-2	-29	-35	-22
-3	4	11	7	7	11	8	10	9	10	10	11	19	15	17	27	7	14	10	4	1	3	1	1	2	-4	-2	8
-6	2	7	7	11	4	12	12	12	5	13	13	54	40	27	37	8	13	13	-7	1	1	-7	1	1	-14	-27	-17
0	5	5	6	13	2	13	9	15	2	15	10	29	10	21	22	5	5	6	-11	0	-4	-13	0	-5	-19	-8	-7
-5	7	5	6	8	12	10	14	11	12	12	15	44	55	25	40	12	10	11	4	2	6	1	1	4	11	-19	-4
-3	10	10	9	14	4	15	12	16	4	16	13	14	8	11	24	13	13	12	-10	1	-2	-12	0	-3	-6	-3	10
-1	6	8	2	6	12	8	10	9	11	10	11	69	35	39	47	7	9	3	6	2	4	2	1	2	-34	-30	-22
0	9	7	6	10	5	12	13	12	5	13	14	32	15	19	33	9	7	6	-5	2	3	-7	1	2	-17	-13	1
-5	5	7	3	15	1	13	9	15	1	15	10	45	25	25	41	10	12	8	-14	-2	-6	-14	0	-5	-20	-20	-4
0	0	5	1	9	13	11	15	11	13	12	15	17	14	19	26	0	5	1	4	2	6	2	1	4	-3	2	9
-3	4	12	1	11	7	12	12	13	6	14	13	42	28	24	35	7	15	4	-4	1	1	-7	1	0	-14	-18	-7
-2	9	3	5	15	3	15	15	16	3	16	15	84	10	36	48	11	5	7	-12	0	0	-13	0	-1	-74	-48	-36
-2	2	9	6	6	11	8	10	8	11	10	11	17	13	18	25	4	11	8	5	2	4	3	2	3	-4	1	8
-1	4	2	1	11	5	12	13	12	5	13	14	59	45	30	33	5	3	2	-6	1	2	-7	1	2	-14	-29	-26
-4	10	7	7	15	2	13	8	15	2	15	9	21	9	22	18	14	11	11	-13	-2	-7	-13	0	-6	-12	1	-3
0	5	5	6	9	13	11	15	11	13	12	15	43	60	24	41	5	5	6	4	2	6	2	1	4	17	-19	-2
1	9	6	5	10	7	11	11	12	7	13	12	40	26	23	34	8	5	4	-3	1	1	-5	1	0	-14	-17	-6
3	-1	4	3	14	3	14	14	16	2	15	15	74	5	34	46	-4	1	0	-11	0	0	-14	-1	-1	-69	-40	-28
-2	1	7	8	5	10	7	9	7	10	9	10	14	11	16	23	3	9	10	5	2	4	3	2	3	-3	2	9
-3	3	4	6	10	4	11	12	11	4	12	13	54	43	28	31	6	7	9	-6	1	2	-7	1	2	-11	-26	-23
-2	5	8	6	14	1	12	7	14	1	14	8	29	7	20	16	7	10	8	-13	-2	-7	-13	0	-6	-22	-9	-13
3	3	3	1	8	14	9	14	10	13	11	14	41	64	22	39	0	0	-2	6	1	6	3	1	4	23	-19	-2
-1	1	6	6	12	9	13	13	13	8	14	14	44	25	26	37	2	7	7	-3	1	1	-5	1	1	-19	-18	-7
-5	3	7	7	15	6	15	15	15	4	15	15	89	10	37	49	8	12	12	-9	0	0	-11	0	0	-79	-52	-40
0	5	4	6	7	13	9	11	8	11	10	12	19	14	19	26	5	4	6	6	2	4	3	2	4	-5	0	7
-7	6	5	5	12	7	13	14	12	6	13	15	61	46	31	34	13	12	12	-5	1	2	-6	1	3	-15	-30	-27
-3	10	10	9	15	3	14	9	15	2	15	10	27	10	23	19	13	13	12	-12	-1	-6	-13	0	-5	-17	-4	-8
-1	6	9	3	10	15	10	15	11	14	12	15	44	70	25	42	7	10	4	5	0	5	3	1	4	26	-19	-2
0	9	7	6	11	8	12	12	12	7	13	13	41	28	25	34	9	7	6	-3	1	1	-5	1	1	-13	-16	-7
-5	5	7	3	14	4	15	15	15	3	15	15	77	6	36	47	10	12	8	-10	1	1	-12	0	0	-71	-41	-30
0	0	5	1	6	14	8	10	8	12	9	11	17	12	18	24	0	5	1	8	2	4	4	1	3	-5	1	7
-3	4	12	1	11	5	12	13	11	5	12	14	57	44	30	32	7	15	4	-6	1	2	-6	1	3	-13	-27	-25
-2	9	3	5	14	2	13	8	14	1	14	9	23	8	23	17	11	5	7	-12	-1	-6	-13	0	-5	-15	0	-6
-2	2	9	6	9	15	9	15	10	14	11	15	42	65	25	39	4	11	8	6	0	6	4	1	5	23	-17	-3
-1	4	2	1	10	6	11	11	11	6	12	12	39	25	24	32	5	3	2	-4	1	1	-5	1	1	-14	-15	-7
-4	10	7	7	13	3	14	14	15	2	14	14	71	4	35	44	14	11	11	-10	1	1	-13	-1	-1	-67	-36	-27
0	5	5	6	7	13	7	9	7	11	8	10	14	10	17	21	5	5	6	6	0	2	4	1	3	-4	3	7
1	9	6	5	10	4	11	12	10	4	11	13	49	42	29	29	8	5	4	-6	1	2	-6	1	3	-7	-20	-20
3	-1	4	3	13	1	12	7	13	0	13	8	31	6	21	14	-4	1	0	-12	-1	-6	-13	0	-5	-25	-10	-17
-2	1	7	8	8	14	8	14	9	13	10	14	40	63	23	37	3	9	10	6	0	6	4	1	5	23	-17	-3
-3	3	4	6	12	8	13	13	13	8	14	14	45	26	28	37	6	7	9	-4	1	1	-5	1	1	-19	-17	-8
-2	5	8	6	15	5	15	15	15	4	15	15	94	8	39	49	7	10	8	-10	0	0	-11	0	0	-86	-55	-45
3	3	3	1	9	15	9	11	9	13	10	12	19	15	21	26	0	0	-2	6	0	2	4	1	3	-4	2	7
-1	1	6	6	12	6	13	14	12	6	13	15	55	47	33	34	2	7	7	-6	1	2	-6	1	3	-8	-22	-21
-2	5	8	6	15	3	14	9	15	2	15	10	27	11	25	19	7	10	8	-12	-1	-6	-13	0	-5	-16	-2	-8
3	3	3	1	10	15	10	15	11	15	12	15	45	80	27	42	0	0	-2	5	0	5	4	1	4	35	-18	-3
-1	1	6	6	11	7	12	12	12	7	13	13	41	28	25	33	2	7	7	-4	1	1	-5	1	1	-13	-16	-8

## Sheet: Sayfa2
RHI Baseline Score
RHI 30-min Post-GVS-score
RHI 60-min Post-GVS score
RHI Sham score
SLS Left - Baseline
SLS Left - 30-min Post-GVS
SLS Left - 60-min Post-GVS
SLS Left - Sham
SLS Right - Baseline
SLS Right - 30-min Post-GVS
SLS Right - 60-min Post-GVS
SLS Right - Sham
FST - Baseline Angular Deviation
FST - 30-min Post-GVS Angular Deviation
FST - 60-min Post-GVS Angular Deviation
FST - Sham Angular Deviation
Delta RHI (ΔRHI) - 30-min Post-GVS
Delta RHI (ΔRHI) - 60-min Post-GVS
Delta RHI (ΔRHI) - Sham
Delta SLS Left (ΔSLS) - 30-min Post-GVS
Delta SLS Left (ΔSLS) - 60-min Post-GVS
Delta SLS Left (ΔSLS) - Sham
Delta SLS Right (ΔSLS) - 30-min Post-GVS
Delta SLS Right (ΔSLS) - 60-min Post-GVS
Delta SLS Right (ΔSLS) - Sham
Delta FST (ΔFST) - 30-min Post-GVS
Delta FST (ΔFST) - 60-min Post-GVS
Delta FST (ΔFST) - Sham
